# Supplementary material for: GreenCells: A comprehensive resource for single-cell analysis of plant lncRNAs
Source: J Biol Chem. 2025 Sep 3;301(10):110678. doi: 10.1016/j.jbc.2025.110678 (PMC12509759; doi:10.1016/j.jbc.2025.110678)
Supplement: Table S1&S2 [file mmc2.xlsx]

## Sheet: Table S1
Table S1. ScRNA-seq data source
Organism	Accession ID	PMID	Tissue	Samples	Platform
Arabidopsis thaliana	PRJNA703045	33823130	leaf	4	10X Genomics
Arabidopsis thaliana	PRJCA003094	33725481	shoot apex	3	10X Genomics
Arabidopsis thaliana	PRJNA660263	34059805	seed	1664	Smart-seq2
Arabidopsis thaliana	PRJNA497883	30923229	root	3	10X Genomics
Arabidopsis thaliana	PRJNA507252	30718350	root	5	10X Genomics
Arabidopsis thaliana	PRJNA517021	31004836	root	1	10X Genomics
Arabidopsis thaliana	PRJNA594539	32943451	root	3	10X Genomics
Arabidopsis thaliana	PRJNA640389	35134336	root	19	10X Genomics
Arabidopsis thaliana	PRJNA649267	33422696	root	5	10X Genomics
Arabidopsis thaliana	PRJNA664874	33608047	root	1	10X Genomics
Arabidopsis thaliana	PRJNA666436	33822225	root	7	10X Genomics
Arabidopsis thaliana	PRJNA750934	34358681	root	2	10X Genomics
Arabidopsis thaliana	PRJNA754157	35927456	root	6	10X Genomics
Arabidopsis thaliana	PRJNA814870	https://doi.org/10.1101/2022.03.04.483008	root	14	10X Genomics
Arabidopsis thaliana	PRJNA590939	34941412	protophloem	1612	Smart-seq2
Arabidopsis thaliana	PRJEB47244	34599277	ovule primordia	48	10X Genomics
Arabidopsis thaliana	PRJNA677901	33955487	leaf phloem	2	10X Genomics
Arabidopsis thaliana	PRJEB47924	34687312	leaf	2	10X Genomics
Arabidopsis thaliana	PRJNA613684	35605192	leaf	1	10X Genomics
Arabidopsis thaliana	PRJNA648028	34380624	leaf	2	10X Genomics
Arabidopsis thaliana	PRJNA680241	34062316	lateral root primordium cells	573	Smart-seq2
Arabidopsis thaliana	PRJNA490038	32698836	female gametic cell	46	Smart-seq2
Arabidopsis thaliana	PRJNA577177	35218590	cotyledon	3	10X Genomics
Brassica rapa	PRJCA009630	36039389	rosette leaves	45	10X Genomics
Fragaria vesca	CRA004848	35043166	leaf	6	10X Genomics
Gossypium hirsutum	PRJNA600131	36053965	ovule epidermal cells	10	10X Genomics
Nicotiana attenuata	PRJNA796301	35075650	corolla	3	10X Genomics
Oryza sativa	CRA004082	34340913	leaf&root	22	10X Genomics
Oryza sativa	PRJNA609100	33352304	root	2	10X Genomics
Oryza sativa	PRJNA706435	33824350	root	2	10X Genomics
Solanum lycopersicum	PRJNA661700	https://doi.org/10.1101/2020.09.20.305029	shoot apex	4	10X Genomics
Zea mays	PRJNA648930	33964211	seedling	2	10X Genomics
Zea mays	PRJNA759548	https://doi.org/10.1016/j.cj.2022.02.004	root	6	10X Genomics
Zea mays	PRJNA646989 & PRJNA646996 & PRJNA647001	33400914	ears	3	10X Genomics
Zea mays	PRJNA662627	33955497	leaf	2	10X Genomics
Zea mays	PRJNA637882	33318187	shoot apex	6	10X Genomics
Zea mays	PRJNA454730	34855479	root	9	10X Genomics
Zea mays	PRJNA576240	35205426	leaf	1	10X Genomics

## Sheet: Table S2
Table S2. Marker genes used for correlation analysis
Species	Gene ID	Gene name	Cell type	Tissue	PMID
Arabidopsis thaliana	AT1G62510	AT1G62510	Cortex	root	35134336
Arabidopsis thaliana	AT2G40260	AT2G40260	Cortex	root	35134336
Arabidopsis thaliana	AT1G09750	AED3	Cortex	root	33422696
Arabidopsis thaliana	AT5G64620	C/VIF2	Cortex	root	33422696
Arabidopsis thaliana	AT3G26300	CYP71B34	Cortex	root	33422696
Arabidopsis thaliana	AT5G18840	-	Cortex	root	33422696
Arabidopsis thaliana	AT3G21670	NPF6.4	Cortex	root	33422696
Arabidopsis thaliana	AT1G05570	CALS1	Cortex	root	30718350
Arabidopsis thaliana	AT1G15460	BOR4	Cortex	root	30718350
Arabidopsis thaliana	AT1G42550	PMI1	Cortex	root	30718350
Arabidopsis thaliana	AT2G01520	MLP328	Cortex	root	30718350
Arabidopsis thaliana	AT3G12700	AT3G12700	Cortex	root	30718350
Arabidopsis thaliana	AT3G14850	TBL41	Cortex	root	30718350
Arabidopsis thaliana	AT4G36670	PLT6	Cortex	root	30718350
Arabidopsis thaliana	AT5G03570	IREG2	Cortex	root	30718350
Arabidopsis thaliana	AT5G07990	CYP75B1	Cortex	root	30718350
Arabidopsis thaliana	AT5G44130	FLA13	Cortex	root	30718350
Arabidopsis thaliana	AT5G53370	PME61	Cortex	root	30718350
Arabidopsis thaliana	AT5G55250	IAMT1	Cortex	root	30718350
Arabidopsis thaliana	AT3G54220	SCR	Endodermis	root	35134336
Arabidopsis thaliana	AT5G57620	MYB36	Endodermis	root	35134336
Arabidopsis thaliana	AT1G16390	AT1G16390	Endodermis	root	35134336
Arabidopsis thaliana	AT1G30750	AT1G30750	Endodermis	root	35134336
Arabidopsis thaliana	AT4G16270	PER40	Endodermis	root	35134336
Arabidopsis thaliana	AT5G46600	ALMT13	Endodermis	root	35134336
Arabidopsis thaliana	AT2G40160	TBL30	Endodermis	root	33422696
Arabidopsis thaliana	AT3G22620	-	Endodermis	root	33422696
Arabidopsis thaliana	AT4G11290	-	Endodermis	root	33422696
Arabidopsis thaliana	AT1G05260	RCI3A/PER3	Endodermis	root	33422696
Arabidopsis thaliana	AT3G55230	-	Endodermis	root	33422696
Arabidopsis thaliana	AT2G15300	-	Endodermis	root	33422696
Arabidopsis thaliana	AT3G11550	CASP2	Endodermis	root	33422696
Arabidopsis thaliana	AT2G21100	-	Endodermis	root	33422696
Arabidopsis thaliana	AT2G27370	CASP3	Endodermis	root	33422696
Arabidopsis thaliana	AT1G61590	AT1G61590	Endodermis	root	30718350
Arabidopsis thaliana	AT2G48130	AT2G48130	Endodermis	root	30718350
Arabidopsis thaliana	AT4G02090	AT4G02090	Endodermis	root	30718350
Arabidopsis thaliana	AT4G17215	AT4G17215	Endodermis	root	30718350
Arabidopsis thaliana	AT5G06200	CASP4	Endodermis	root	30718350
Arabidopsis thaliana	AT5G42180	PER64	Endodermis	root	30718350
Arabidopsis thaliana	AT1G79430	APL	Phloem	root	35134336
Arabidopsis thaliana	AT4G36410	UBC17	Phloem	root	35134336
Arabidopsis thaliana	AT5G04080	AT5G04080	Phloem	root	35134336
Arabidopsis thaliana	AT2G22850	bZIP6	Phloem	root	35134336
Arabidopsis thaliana	AT4G19840	ATPP2-A1	phloem	root	31004836
Arabidopsis thaliana	AT1G05760	RTM1	Phloem	root	30718350
Arabidopsis thaliana	AT1G05770	JAL2	Phloem	root	30718350
Arabidopsis thaliana	AT1G11570	NTL	Phloem	root	30718350
Arabidopsis thaliana	AT1G29520	AT1G29520	Phloem	root	30718350
Arabidopsis thaliana	AT1G61760	AT1G61760	Phloem	root	30718350
Arabidopsis thaliana	AT1G69970	CLE26	Phloem	root	30718350
Arabidopsis thaliana	AT3G47180	AT3G47180	Phloem	root	30718350
Arabidopsis thaliana	AT3G58350	RTM3	Phloem	root	30718350
Arabidopsis thaliana	AT4G03500	AT4G03500	Phloem	root	30718350
Arabidopsis thaliana	AT5G20030	AT5G20030	Phloem	root	30718350
Arabidopsis thaliana	AT5G53030	AT5G53030	Phloem	root	30718350
Arabidopsis thaliana	AT1G17400	DRO3/LZY2	Root cap	root	35134336
Arabidopsis thaliana	AT1G33280	BRN1	Root cap	root	35134336
Arabidopsis thaliana	AT4G10350	BRN2	Root cap	root	35134336
Arabidopsis thaliana	AT5G48130	AT5G48130	Root cap	root	35134336
Arabidopsis thaliana	AT1G79580	ANAC033	Root cap	root	31004836
Arabidopsis thaliana	AT5G54370	-	Root cap	root	33422696
Arabidopsis thaliana	AT5G17520	MEX1	Root cap	root	30718350
Arabidopsis thaliana	AT1G01570	AT1G01570	Root cap	root	30718350
Arabidopsis thaliana	AT1G26680	REM17	Root cap	root	30718350
Arabidopsis thaliana	AT1G69830	AMY3	Root cap	root	30718350
Arabidopsis thaliana	AT2G33230	YUC7	Root cap	root	30718350
Arabidopsis thaliana	AT3G10320	AT3G10320	Root cap	root	30718350
Arabidopsis thaliana	AT3G10600	CAT7	Root cap	root	30718350
Arabidopsis thaliana	AT3G28540	AT3G28540	Root cap	root	30718350
Arabidopsis thaliana	AT3G46970	PHS2	Root cap	root	30718350
Arabidopsis thaliana	AT3G50310	MAPKKK20	Root cap	root	30718350
Arabidopsis thaliana	AT3G52180	DSP4	Root cap	root	30718350
Arabidopsis thaliana	AT4G00490	BAM2	Root cap	root	30718350
Arabidopsis thaliana	AT4G00750	AT4G00750	Root cap	root	30718350
Arabidopsis thaliana	AT4G09960	AGL11	Root cap	root	30718350
Arabidopsis thaliana	AT4G18350	NCED2	Root cap	root	30718350
Arabidopsis thaliana	AT4G18450	ERF091	Root cap	root	30718350
Arabidopsis thaliana	AT5G22550	AT5G22550	Root cap	root	30718350
Arabidopsis thaliana	AT4G13390	EXT12	Trichoblast	root	35134336
Arabidopsis thaliana	AT5G58010	LRL3	Trichoblast	root	35134336
Arabidopsis thaliana	AT1G66470	RHD6	Trichoblast	root	35134336
Arabidopsis thaliana	AT5G37800	RSL1	Trichoblast	root	35134336
Arabidopsis thaliana	AT3G09330	-	Trichoblast	root	33422696
Arabidopsis thaliana	AT4G04760	-	Trichoblast	root	33422696
Arabidopsis thaliana	AT3G54580	-	Trichoblast	root	33422696
Arabidopsis thaliana	AT1G54940	PGSIP4	Trichoblast	root	33422696
Arabidopsis thaliana	AT1G48930	GH9c1	Trichoblast	root	33422696
Arabidopsis thaliana	AT1G69240	MES15	Trichoblast	root	33422696
Arabidopsis thaliana	AT5G49270	COBL9	Trichoblast	root	33422696
Arabidopsis thaliana	AT1G12560	EXPA7	Trichoblast	root	33422696
Arabidopsis thaliana	AT3G62680	PRP3	Trichoblast	root	33422696
Arabidopsis thaliana	AT4G00680	ADF8	Trichoblast	root	33422696
Arabidopsis thaliana	AT4G40090	AGP3	Trichoblast	root	33422696
Arabidopsis thaliana	AT5G65160	TPR14	Trichoblast	root	33422696
Arabidopsis thaliana	AT1G03550	SCAMP2	Trichoblast	root	30718350
Arabidopsis thaliana	AT1G33090	AT1G33090	Trichoblast	root	30718350
Arabidopsis thaliana	AT1G45545	WEL2	Trichoblast	root	30718350
Arabidopsis thaliana	AT2G46380	AT2G46380	Trichoblast	root	30718350
Arabidopsis thaliana	AT3G51410	AT3G51410	Trichoblast	root	30718350
Arabidopsis thaliana	AT4G04930	DES-1-LIKE	Trichoblast	root	30718350
Arabidopsis thaliana	AT1G04240	SHY2	Xylem	root	35134336
Arabidopsis thaliana	AT1G71050	HIPP20	Xylem	root	35134336
Arabidopsis thaliana	AT1G20850	XCP2	Xylem	root	33422696
Arabidopsis thaliana	AT3G08500	MYB83	Xylem	root	33422696
Arabidopsis thaliana	AT4G35350	XCP1	Xylem	root	33422696
Arabidopsis thaliana	AT5G12870	MYB46	Xylem	root	33422696
Arabidopsis thaliana	AT5G15630	COBL4	Xylem	root	33422696
Arabidopsis thaliana	AT3G10080	-	Xylem	root	33422696
Arabidopsis thaliana	AT5G02640	-	Xylem	root	33422696
Arabidopsis thaliana	AT1G71930	VND7	Xylem	root	33422696
Arabidopsis thaliana	AT4G36160	NAC076	Xylem	root	33422696
Arabidopsis thaliana	AT4G32880	ATHB-8	Xylem	root	33422696
Arabidopsis thaliana	AT1G68810	bHLH30	Xylem	root	30718350
Arabidopsis thaliana	AT2G37090	IRX9	xylem	root	31004836
Arabidopsis thaliana	AT2G36120	DOT1	Xylem pole pericycle	root	35134336
Arabidopsis thaliana	AT4G30450	XPP	Xylem pole pericycle	root	35134336
Arabidopsis thaliana	AT2G18800	XTH21	Xylem pole pericycle	root	33422696
Arabidopsis thaliana	AT5G52470	FIB1	Xylem pole pericycle	root	33422696
